# Supplementary material for: Measurements of metastable helium in Earth’s atmosphere by resonance lidar
Source: Nat Commun. 2022 Oct 13;13:6042. doi: 10.1038/s41467-022-33751-6 (PMC9562366; doi:10.1038/s41467-022-33751-6)
Supplement: Supplementary file 2 — Source Data [file 41467_2022_33751_MOESM2_ESM.xlsx]

## Sheet: Figure 2
Altitude (km)	He(2^3S) density, Jan13-Feb14, evenings, SZA 97-110	Error	He(2^3S) density, Jan13-Feb14, evenings, SZA 110-120	Error	He(2^3S) density, Jan13-Feb14, evenings, SZA 120-130	Error	He(2^3S) density, Jan13-Feb14, evenings, SZA 130plus	Error	He(2^3S) density, Jan13-Feb14, mornings, SZA 97-110	Error	He(2^3S) density, Jan13-Feb14, mornings, SZA 110-120	Error	He(2^3S) density, Jan13-Feb14, mornings, SZA 120-130	Error	He(2^3S) density, Jan13-Feb14, mornings, SZA 130plus	Error	He(2^3S) density, Feb23-Mar4, evenings, SZA 97-110	Error	He(2^3S) density, Feb23-Mar4, evenings, SZA 110-120	Error	He(2^3S) density, Feb23-Mar4, evenings, SZA 120-130	Error	He(2^3S) density,Feb23-Mar4, evenings, SZA 130plus	Error	He(2^3S) density, Feb23-Mar4, mornings, SZA 97-110	Error	He(2^3S) density, Feb23-Mar4, mornings, SZA 110-120	Error	He(2^3S) density, Feb23-Mar4, mornings, SZA 120-130	Error	He(2^3S) density, Feb23-Mar4, mornings, SZA 130plus	Error
150	0.00147611	0.0106967	0.00222916	0.0107353	-0.00877457	0.0102498	-0.000803937	0.00582926	0.00292634	0.0164481	-0.00424291	0.0161314	-0.00177256	0.0118845	0.00163765	0.00615942	0.00169605	0.00935221	0.00556354	0.00936415	0.00400908	0.00851027	0.00274325	0.00623931	-0.00362847	0.0127125	0.00478867	0.0110132	0.00846769	0.00962603	-0.000594977	0.00659412
250	-0.00189133	0.0290109	-0.013388	0.0293433	0.0292004	0.0283186	-0.0022579	0.0158233	0.0137775	0.0447764	0.0474253	0.0459536	-0.00849878	0.0323237	-0.0158233	0.0173193	0.0197795	0.0260442	-0.0317019	0.0267177	0.00767835	0.0229807	-0.0134817	0.0172552	-0.0355942	0.0359809	-0.0146491	0.0299352	-0.00817279	0.025291	-0.00205318	0.0179022
350	0.0758432	0.0609422	0.00453416	0.056645	0.0298591	0.0531806	0.00280344	0.0308006	0.345817	0.135408	0.186414	0.101886	0.0710568	0.0663399	-0.00768129	0.0325279	-0.00284064	0.0493585	0.00817042	0.0487466	0.0112392	0.0446511	-0.00367554	0.0326988	0.156987	0.0819605	0.0710751	0.0615702	0.0193754	0.0493961	0.0627561	0.0396429
450	0.00914822	0.093173	-0.142718	0.102602	-0.106599	0.0920356	-0.00685987	0.0507968	0.693378	0.252731	0.729727	0.260257	0.277987	0.133075	-0.0128586	0.0536311	-0.00545659	0.0813786	0.0865592	0.0844237	-0.0216314	0.0736567	0.0323627	0.0547693	0.337894	0.150061	0.215741	0.115218	0.110349	0.0874543	0.0441365	0.0589817
550	0.278251	0.16223	-0.0134993	0.139315	0.181164	0.139992	-0.0573371	0.0776239	0.980845	0.363901	0.625609	0.281345	0.243136	0.17091	-0.0437419	0.0808606	-0.126205	0.127055	0.0636216	0.12129	-0.0330004	0.1099	-0.120896	0.0881168	0.624709	0.249797	0.213979	0.155925	0.157193	0.129631	0.202854	0.105221
650	0.0771833	0.195314	0.0444372	0.194854	0.158162	0.186124	-0.149708	0.114759	0.97669	0.418319	0.792736	0.376941	0.355519	0.240649	-0.0121687	0.111436	-0.0398063	0.169791	0.00739078	0.167104	0.0181843	0.152905	-0.0669623	0.113924	0.557142	0.284524	-0.0848281	0.199568	0.0716869	0.169744	-0.103228	0.123478

## Sheet: Figure 3 (a)
Solar zenith angle in Oberpfaffenhofen	Atmospheric background counts, Jan13-Feb14 evenings	Error	Atmospheric background counts, Jan13-Feb14 mornings	Error	Atmospheric background counts, Feb23-Mar4 evenings	Error	Atmospheric background counts, Feb23-Mar4 mornings	Error	Rayleigh background counts	Error
144.5	0.868474	7.73966	-0.490165	6.18693	nan	nan	nan	nan	nan	nan
143.5	-0.038107	6.6305	-0.45172	6.34954	nan	nan	nan	nan	nan	nan
142.5	-0.0145252	7.44714	0.249051	6.62749	nan	nan	nan	nan	nan	nan
141.5	-1.09384	7.14973	0.158689	5.97397	-1.03816	5.54004	-0.859592	6.4994	nan	nan
140.5	-0.488873	6.70246	-0.513257	6.4289	-1.62318	6.46082	-0.445238	5.77838	nan	nan
139.5	-0.816321	6.15176	0.278149	6.66023	0.0810805	6.10534	-0.977427	6.13247	nan	nan
138.5	-1.4205	5.8596	0.597971	6.39863	0.327694	6.60183	-1.10016	5.87332	nan	nan
137.5	-0.398091	6.95269	-0.250325	6.83325	-0.36368	7.24994	-0.448541	6.02959	nan	nan
136.5	0.201388	6.06414	0.338523	6.6137	0.348153	6.81789	-1.16455	6.62881	nan	nan
135.5	-1.27798	6.4639	0.464021	6.94944	0.95213	9.45352	-0.698205	6.57675	-0.401153	2.8054
134.5	0.0819003	7.24427	-0.155019	6.8088	0.238911	6.28953	-0.587992	6.33937	-0.378108	2.93466
133.5	-0.501615	6.51945	0.11144	6.21428	0.31539	6.53436	0.447462	5.80412	-0.473572	3.02707
132.5	-0.824606	6.44483	0.80396	7.11145	0.668052	6.24712	-0.811052	7.88937	-0.228434	2.73271
131.5	-0.742114	6.42233	-0.677141	6.86892	0.765994	6.30217	-0.324803	6.83207	0.234363	2.62927
130.5	-0.367156	6.4584	0.211814	6.94544	0.229291	6.84581	-0.397629	6.1167	-0.113908	2.72376
129.5	0.467866	6.79608	-0.192587	6.96152	0.471265	5.88115	0.516897	6.04824	0.749079	3.32229
128.5	0.175705	6.47921	0.627785	8.52962	1.32547	6.30958	-0.142159	6.81022	0.168852	2.57526
127.5	0.588854	6.64709	0.547647	7.12426	2.53064	10.6349	0.165258	6.10166	0.375614	2.66307
126.5	-0.556627	7.08686	1.4677	6.43682	0.968394	6.32437	0.128016	5.96708	0.825028	3.10383
125.5	1.28753	6.94797	2.74697	7.7742	0.326741	6.17348	-0.27178	6.84306	1.56406	3.17038
124.5	1.60523	6.99237	5.18255	8.20796	0.806935	6.5488	-0.430012	6.8291	1.66986	2.72019
123.5	0.770394	7.17491	6.87162	9.98318	1.11552	6.58745	-1.0728	6.49289	1.30071	3.29179
122.5	0.917544	6.17893	6.65082	8.27324	1.44779	6.90317	-0.503466	6.36659	0.923032	3.19507
121.5	1.46124	7.08036	6.34531	7.48483	0.568383	7.66836	0.756362	6.29111	0.912545	2.76993
120.5	1.68903	7.21369	8.3918	7.18988	0.833173	6.14735	-0.0170848	5.94429	1.10171	2.73363
119.5	1.86352	6.44798	11.0617	7.11016	0.200503	6.59939	0.42442	6.56933	1.49837	4.22496
118.5	2.44935	7.69305	13.8468	8.0839	0.968225	6.22936	1.01524	6.39981	1.57809	2.77946
117.5	2.1617	6.34909	17.2725	8.05874	1.07839	6.04017	2.01192	6.20184	1.55953	3.16046
116.5	3.04503	7.91732	21.4416	7.55726	2.43891	6.98551	4.11954	6.5907	0.900181	2.75955
115.5	5.58784	8.43505	24.9712	7.71511	1.02683	6.29725	5.10201	6.60151	1.2427	2.82589
114.5	7.95838	8.7824	30.0545	7.78422	1.04914	7.20856	7.99275	7.11239	1.15002	2.74303
113.5	9.91039	10.5155	35.2787	7.42598	1.60729	6.26214	11.6248	6.48891	0.0902768	2.75062
112.5	12.3894	9.59657	42.6928	8.80475	2.4285	6.71026	14.585	7.04767	-0.278788	2.91796
111.5	14.1914	10.1731	46.3824	8.68142	1.90323	6.48692	20.7404	7.58587	0.0848621	2.68495
110.5	17.1256	10.1182	50.342	9.15032	2.2462	6.06976	24.9172	7.01223	0.727761	3.08395
109.5	17.8002	10.2328	54.5955	9.18296	3.55879	6.35422	27.7648	7.86401	1.18613	3.01103
108.5	21.0699	9.84199	55.8068	9.01997	3.57608	6.62486	33.3611	10.8547	1.1652	2.93319
107.5	21.9438	9.7238	55.9315	8.96177	5.14166	6.82056	33.6619	7.9409	1.49581	2.94195
106.5	24.1575	9.29231	55.5123	9.60578	6.29971	7.81081	36.4462	10.5379	1.85753	2.78176
105.5	26.1628	8.2283	57.0877	8.78402	7.06799	6.88938	40.0274	11.6583	1.55421	2.88566
104.5	28.7361	8.45139	58.4715	10.0581	10.1151	8.16595	38.3789	8.65811	2.01215	2.54781
103.5	29.5389	8.5252	61.1174	9.65421	11.3892	7.58551	38.8771	8.67636	2.40191	2.70364
102.5	31.4591	8.28256	62.0029	10.5668	14.3836	7.12234	41.5132	8.31912	2.86341	2.8128
101.5	34.5201	9.33763	66.4942	7.86545	17.8453	8.11362	41.9088	8.01472	2.01561	2.77043
100.5	37.72	9.53077	68.6468	10.975	19.402	7.31595	45.9118	9.29962	1.62245	2.7862
99.5	40.289	8.79624	74.1554	9.75547	23.2234	8.31817	49.3534	8.07296	1.93368	2.84546
98.5	45.3254	9.51116	82.8318	10.674	26.755	8.00268	53.7904	8.67077	3.61544	2.73356
97.5	51.8223	9.90501	91.36	10.6006	31.8446	9.25248	56.6193	8.78743	7.57185	3.94009
96.5	72.3038	17.7212	111.334	18.4176	46.3287	11.739	74.2513	10.8655	26.9047	10.3989
95.5	192.218	113.75	234.545	95.382	97.8331	41.9806	143.374	50.4108	118.85	58.6688
94.5	692.552	341.429	718.972	254.042	421.2	293.091	613.876	235.616	525.718	186.256
93.5	nan	nan	nan	nan	nan	nan	nan	nan	nan	nan
92.5	nan	nan	nan	nan	nan	nan	nan	nan	nan	nan
91.5	nan	nan	nan	nan	nan	nan	nan	nan	nan	nan
90.5	nan	nan	nan	nan	nan	nan	nan	nan	nan	nan
89.5	nan	nan	nan	nan	nan	nan	nan	nan	nan	nan
88.5	nan	nan	nan	nan	nan	nan	nan	nan	nan	nan
87.5	nan	nan	nan	nan	nan	nan	nan	nan	nan	nan
86.5	nan	nan	nan	nan	nan	nan	nan	nan	nan	nan
85.5	nan	nan	nan	nan	nan	nan	nan	nan	nan	nan
84.5	nan	nan	nan	nan	nan	nan	nan	nan	nan	nan
83.5	nan	nan	nan	nan	nan	nan	nan	nan	nan	nan
82.5	nan	nan	nan	nan	nan	nan	nan	nan	nan	nan
81.5	nan	nan	nan	nan	nan	nan	nan	nan	nan	nan
80.5	nan	nan	nan	nan	nan	nan	nan	nan	nan	nan
79.5	nan	nan	nan	nan	nan	nan	nan	nan	nan	nan
78.5	nan	nan	nan	nan	nan	nan	nan	nan	nan	nan
77.5	nan	nan	nan	nan	nan	nan	nan	nan	nan	nan
76.5	nan	nan	nan	nan	nan	nan	nan	nan	nan	nan
75.5	nan	nan	nan	nan	nan	nan	nan	nan	nan	nan
74.5	nan	nan	nan	nan	nan	nan	nan	nan	nan	nan
73.5	nan	nan	nan	nan	nan	nan	nan	nan	nan	nan
72.5	nan	nan	nan	nan	nan	nan	nan	nan	nan	nan
71.5	nan	nan	nan	nan	nan	nan	nan	nan	nan	nan
70.5	nan	nan	nan	nan	nan	nan	nan	nan	nan	nan
69.5	nan	nan	nan	nan	nan	nan	nan	nan	nan	nan
68.5	nan	nan	nan	nan	nan	nan	nan	nan	nan	nan
67.5	nan	nan	nan	nan	nan	nan	nan	nan	nan	nan
66.5	nan	nan	nan	nan	nan	nan	nan	nan	nan	nan

## Sheet: Figure 3 (b)
Solar zenith angle at conjugate point	Atmospheric background counts, Jan13-Feb14 evenings	Error	Atmospheric background counts, Jan13-Feb14 mornings	Error	Atmospheric background counts, Feb23-Mar4 evenings	Error	Atmospheric background counts, Feb23-Mar4 mornings	Error
144.5	nan	nan	nan	nan	nan	nan	nan	nan
143.5	nan	nan	nan	nan	nan	nan	nan	nan
142.5	nan	nan	nan	nan	nan	nan	nan	nan
141.5	nan	nan	nan	nan	nan	nan	nan	nan
140.5	nan	nan	nan	nan	nan	nan	nan	nan
139.5	nan	nan	nan	nan	nan	nan	nan	nan
138.5	nan	nan	nan	nan	nan	nan	nan	nan
137.5	nan	nan	nan	nan	0.217447	6.43602	nan	nan
136.5	nan	nan	nan	nan	0.0332004	6.5296	-1.32385	6.07711
135.5	nan	nan	nan	nan	0.918293	8.75244	-0.685351	5.93463
134.5	nan	nan	nan	nan	-0.761557	6.13613	-0.98897	6.05153
133.5	nan	nan	nan	nan	0.515768	7.15966	-1.18116	6.15462
132.5	nan	nan	nan	nan	0.0937449	6.33117	-0.920877	6.69685
131.5	2.2174	8.43021	nan	nan	0.497893	6.28839	-0.132731	6.25113
130.5	1.30627	7.64987	-0.158331	5.95738	1.03812	6.31461	0.0506104	6.23913
129.5	-0.34125	6.22186	-1.15429	5.56133	2.78694	9.25125	-0.423763	6.14752
128.5	-0.100305	6.15522	0.0828368	6.14134	1.30346	7.24764	-1.46334	6.27544
127.5	0.315925	6.02653	1.36039	6.37991	1.4148	6.5309	-0.731605	6.62658
126.5	-0.565802	6.69381	0.838021	6.09969	0.373348	6.31672	-0.0874038	6.06191
125.5	0.281992	6.6282	-0.235399	6.3133	0.953347	6.75612	-1.01677	5.83266
124.5	-1.21214	5.9477	-0.018404	6.30499	1.21329	6.54116	0.0922692	5.94171
123.5	-0.407036	6.64478	-0.665628	5.91471	1.4048	7.2719	-0.14279	9.38763
122.5	-0.554054	6.8806	-0.395785	7.32211	1.21788	7.28687	-1.68295	6.35771
121.5	-1.90821	6.48046	0.592739	6.76989	0.64876	5.90689	-0.360398	5.85356
120.5	-2.05462	6.20503	-0.210042	6.36039	0.695771	7.18655	-0.152019	6.05874
119.5	-1.24627	6.99231	-0.321414	6.87544	0.371707	6.45327	-0.219984	6.29808
118.5	-1.78921	6.18808	-0.609019	6.94491	1.33266	5.73747	0.222432	6.71349
117.5	-0.0826421	6.36656	0.31506	6.24812	2.69052	6.48008	-0.205385	6.23451
116.5	-1.14914	6.41807	0.250215	6.65507	-0.23322	7.66787	-0.107716	6.13455
115.5	-0.124634	6.51188	-0.468118	6.41346	1.16809	6.12502	0.264626	5.97362
114.5	-0.655107	6.15366	-0.000666901	6.74118	1.36816	6.4397	-0.279135	6.29695
113.5	0.583671	7.16153	-0.183167	6.21362	0.75827	6.30275	-0.4978	6.77306
112.5	-0.0476614	6.64863	0.185706	6.03152	1.21617	6.23771	-0.602228	7.06178
111.5	-0.035328	6.8123	-0.186831	6.35139	2.16902	6.36463	-0.738499	7.17507
110.5	0.0248152	6.48501	0.55992	6.91745	2.5915	6.2201	-0.74317	6.21084
109.5	1.60487	6.32792	0.609695	6.73768	3.46047	6.57489	0.277088	6.04929
108.5	1.58191	6.45584	-1.11776	6.1298	4.2468	6.65947	1.2398	6.63023
107.5	1.68637	6.38734	0.824732	6.47964	4.31971	6.23298	0.109962	6.06094
106.5	2.11015	7.21816	1.08219	8.60515	5.04901	7.04807	0.804885	6.69891
105.5	2.8375	6.85139	0.570451	7.04484	5.16178	8.18959	1.18241	6.78625
104.5	3.80725	7.28213	1.13865	6.8672	7.57916	7.09031	2.63757	6.11772
103.5	4.13491	6.92203	0.785357	7.20233	9.63238	7.24	2.2381	6.50873
102.5	6.22307	7.43775	1.71725	6.74802	10.601	6.64523	4.6474	6.5357
101.5	8.07281	7.70566	1.64297	6.79648	14.1463	7.0623	5.91575	6.75631
100.5	10.9449	7.52399	3.98486	7.39818	15.6535	6.86754	9.43213	6.55036
99.5	12.9139	7.87752	3.84157	8.70521	18.7446	6.25866	11.0163	7.47002
98.5	14.8783	7.62687	6.15696	10.5924	18.8545	6.33846	14.4763	7.59953
97.5	17.2793	7.14108	5.29564	9.41498	22.4853	8.78989	18.8811	8.25652
96.5	19.5473	8.41963	5.21223	9.33377	23.5688	6.96298	22.9267	8.59046
95.5	21.0281	8.54408	8.22688	10.2268	29.6902	4.95644	24.8088	7.14534
94.5	23.6252	8.57513	9.53058	11.9636	nan	nan	28.6169	8.25467
93.5	24.4504	9.0262	11.8126	11.7903	nan	nan	31.1336	7.61057
92.5	26.9041	8.64977	14.4724	13.9758	nan	nan	31.3428	9.03697
91.5	28.4967	8.3716	18.3901	14.1437	nan	nan	32.4285	7.2066
90.5	30.3006	8.75437	20.5175	15.2985	nan	nan	37.3445	10.902
89.5	32.9092	8.73708	23.5668	16.4709	nan	nan	36.5346	8.50367
88.5	34.2877	9.79682	26.7935	18.5438	nan	nan	36.0829	8.32464
87.5	33.7143	11.741	29.273	19.2544	nan	nan	40.7651	10.504
86.5	34.75	8.80838	33.7041	20.1824	nan	nan	42.2251	10.2987
85.5	30.8606	6.70916	35.712	19.7571	nan	nan	42.8314	9.50993
84.5	34.3918	7.1687	37.4215	20.287	nan	nan	42.8267	8.45212
83.5	35.2203	6.59221	39.8571	19.9595	nan	nan	42.1176	7.86198
82.5	32.2545	7.85538	42.2622	19.1645	nan	nan	43.9457	9.1023
81.5	34.9395	7.33817	43.445	16.9481	nan	nan	43.3849	7.08875
80.5	38.4883	8.85256	44.4986	14.4341	nan	nan	52.2499	8.05392
79.5	40.3204	10.0532	48.1996	13.7044	nan	nan	nan	nan
78.5	37.4354	9.29389	54.5267	12.0485	nan	nan	nan	nan
77.5	nan	nan	55.8735	10.2728	nan	nan	nan	nan
76.5	nan	nan	56.5645	10.6422	nan	nan	nan	nan
75.5	nan	nan	57.6253	11.0072	nan	nan	nan	nan
74.5	nan	nan	59.9519	10.228	nan	nan	nan	nan
73.5	nan	nan	61.4757	11.7394	nan	nan	nan	nan
72.5	nan	nan	58.3985	10.2278	nan	nan	nan	nan
71.5	nan	nan	56.6832	11.3373	nan	nan	nan	nan
70.5	nan	nan	57.1283	9.92674	nan	nan	nan	nan
69.5	nan	nan	58.9248	10.6138	nan	nan	nan	nan
68.5	nan	nan	59.7055	10.0144	nan	nan	nan	nan
67.5	nan	nan	61.8111	11.0747	nan	nan	nan	nan
66.5	nan	nan	64.0168	9.9047	nan	nan	nan	nan

## Sheet: Figure 5
Time (s)	Wavelength fluctuation (pm)
0	-0.199
0.000555556	-0.199
0.00111111	-0.186
0.00166667	-0.186
0.00222222	-0.19
0.00277778	-0.19
0.00333333	-0.189
0.00388889	-0.189
0.00444444	-0.193
0.005	-0.193
0.00555556	-0.19
0.00611111	-0.19
0.00666667	-0.187
0.00722222	-0.187
0.00777778	-0.196
0.00833333	-0.196
0.00888889	-0.202
0.00944444	-0.202
0.01	-0.208
0.0105556	-0.208
0.0111111	-0.214
0.0116667	-0.214
0.0122222	-0.225
0.0127778	-0.225
0.0133333	-0.238
0.0138889	-0.238
0.0144444	-0.229
0.015	-0.229
0.0155556	-0.23
0.0161111	-0.23
0.0166667	-0.235
0.0172222	-0.235
0.0177778	-0.215
0.0183333	-0.215
0.0188889	-0.195
0.0194444	-0.195
0.02	-0.193
0.0205556	-0.193
0.0211111	-0.201
0.0216667	-0.201
0.0222222	-0.212
0.0227778	-0.212
0.0233333	-0.198
0.0238889	-0.198
0.0244444	-0.197
0.025	-0.197
0.0255556	-0.186
0.0261111	-0.186
0.0266667	-0.18
0.0272222	-0.18
0.0277778	-0.15
0.0283333	-0.15
0.0288889	-0.15
0.0294444	-0.15
0.03	-0.139
0.0305556	-0.139
0.0311111	-0.136
0.0316667	-0.136
0.0322222	-0.133
0.0327778	-0.133
0.0333333	-0.122
0.0338889	-0.122
0.0344444	-0.131
0.035	-0.131
0.0355556	-0.122
0.0361111	-0.122
0.0366667	-0.124
0.0372222	-0.124
0.0377778	-0.125
0.0383333	-0.125
0.0388889	-0.115
0.0394444	-0.115
0.04	-0.116
0.0405556	-0.116
0.0411111	-0.105
0.0416667	-0.105
0.0422222	-0.085
0.0427778	-0.085
0.0433333	-0.074
0.0438889	-0.074
0.0444444	-0.095
0.045	-0.095
0.0455556	-0.101
0.0461111	-0.101
0.0466667	-0.123
0.0472222	-0.123
0.0477778	-0.144
0.0483333	-0.144
0.0488889	-0.129
0.0494444	-0.129
0.05	-0.117
0.0505556	-0.117
0.0511111	-0.098
0.0516667	-0.098
0.0522222	-0.05
0.0527778	-0.05
0.0533333	-0.031
0.0538889	-0.031
0.0544444	-0.055
0.055	-0.055
0.0555556	-0.026
0.0561111	-0.026
0.0566667	-0.067
0.0572222	-0.067
0.0577778	-0.076
0.0583333	-0.076
0.0588889	-0.107
0.0594444	-0.107
0.06	-0.115
0.0605556	-0.115
0.0611111	-0.135
0.0616667	-0.135
0.0622222	-0.107
0.0627778	-0.107
0.0633333	-0.093
0.0638889	-0.093
0.0644444	-0.096
0.065	-0.096
0.0655556	-0.1
0.0661111	-0.1
0.0666667	-0.105
0.0672222	-0.105
0.0677778	-0.128
0.0683333	-0.128
0.0688889	-0.136
0.0694444	-0.136
0.07	-0.129
0.0705556	-0.129
0.0711111	-0.123
0.0716667	-0.123
0.0722222	-0.157
0.0727778	-0.157
0.0733333	-0.147
0.0738889	-0.147
0.0744444	-0.129
0.075	-0.129
0.0755556	-0.094
0.0761111	-0.094
0.0766667	-0.083
0.0772222	-0.083
0.0777778	-0.067
0.0783333	-0.067
0.0788889	-0.069
0.0794444	-0.069
0.08	-0.07
0.0805556	-0.07
0.0811111	-0.081
0.0816667	-0.081
0.0822222	-0.078
0.0827778	-0.078
0.0833333	-0.078
0.0838889	-0.078
0.0844444	-0.083
0.085	-0.083
0.0855556	-0.088
0.0861111	-0.088
0.0866667	-0.083
0.0872222	-0.083
0.0877778	-0.062
0.0883333	-0.062
0.0888889	-0.033
0.0894444	-0.033
0.09	-0.039
0.0905556	-0.039
0.0911111	-0.041
0.0916667	-0.041
0.0922222	-0.03
0.0927778	-0.03
0.0933333	-0.045
0.0938889	-0.045
0.0944444	-0.046
0.095	-0.046
0.0955556	-0.045
0.0961111	-0.045
0.0966667	-0.072
0.0972222	-0.072
0.0977778	-0.064
0.0983333	-0.064
0.0988889	-0.063
0.0994444	-0.063
0.1	-0.065
0.100556	-0.065
0.101111	-0.085
0.101667	-0.085
0.102222	-0.043
0.102778	-0.043
0.103333	-0.054
0.103889	-0.054
0.104444	-0.046
0.105	-0.046
0.105556	-0.06
0.106111	-0.06
0.106667	-0.025
0.107222	-0.025
0.107778	-0.016
0.108333	-0.016
0.108889	-0.042
0.109444	-0.042
0.11	-0.06
0.110556	-0.06
0.111111	-0.097
0.111667	-0.097
0.112222	-0.081
0.112778	-0.081
0.113333	-0.095
0.113889	-0.095
0.114444	-0.092
0.115	-0.092
0.115556	-0.136
0.116111	-0.136
0.116667	-0.112
0.117222	-0.112
0.117778	-0.123
0.118333	-0.123
0.118889	-0.135
0.119444	-0.135
0.12	-0.13
0.120556	-0.13
0.121111	-0.128
0.121667	-0.128
0.122222	-0.129
0.122778	-0.129
0.123333	-0.128
0.123889	-0.128
0.124444	-0.126
0.125	-0.126
0.125556	-0.105
0.126111	-0.105
0.126667	-0.109
0.127222	-0.109
0.127778	-0.084
0.128333	-0.084
0.128889	-0.071
0.129444	-0.071
0.13	-0.037
0.130556	-0.037
0.131111	-0.03
0.131667	-0.03
0.132222	-0.042
0.132778	-0.042
0.133333	-0.038
0.133889	-0.038
0.134444	-0.017
0.135	-0.017
0.135556	-0.025
0.136111	-0.025
0.136667	-0.031
0.137222	-0.031
0.137778	-0.035
0.138333	-0.035
0.138889	-0.018
0.139444	-0.018
0.14	-0.017
0.140556	-0.017
0.141111	-0.038
0.141667	-0.038
0.142222	-0.034
0.142778	-0.034
0.143333	-0.042
0.143889	-0.042
0.144444	-0.055
0.145	-0.055
0.145556	-0.084
0.146111	-0.084
0.146667	-0.144
0.147222	-0.144
0.147778	-0.163
0.148333	-0.163
0.148889	-0.18
0.149444	-0.18
0.15	-0.162
0.150556	-0.162
0.151111	-0.153
0.151667	-0.153
0.152222	-0.175
0.152778	-0.175
0.153333	-0.181
0.153889	-0.181
0.154444	-0.182
0.155	-0.182
0.155556	-0.201
0.156111	-0.201
0.156667	-0.196
0.157222	-0.196
0.157778	-0.199
0.158333	-0.199
0.158889	-0.211
0.159444	-0.211
0.16	-0.222
0.160556	-0.222
0.161111	-0.214
0.161667	-0.214
0.162222	-0.199
0.162778	-0.199
0.163333	-0.185
0.163889	-0.185
0.164444	-0.215
0.165	-0.215
0.165556	-0.234
0.166111	-0.234
0.166667	-0.232
0.167222	-0.232
0.167778	-0.236
0.168333	-0.236
0.168889	-0.233
0.169444	-0.233
0.17	-0.236
0.170556	-0.236
0.171111	-0.234
0.171667	-0.234
0.172222	-0.232
0.172778	-0.232
0.173333	-0.219
0.173889	-0.219
0.174444	-0.242
0.175	-0.242
0.175556	-0.242
0.176111	-0.242
0.176667	-0.226
0.177222	-0.226
0.177778	-0.228
0.178333	-0.228
0.178889	-0.194
0.179444	-0.194
0.18	-0.225
0.180556	-0.225
0.181111	-0.223
0.181667	-0.223
0.182222	-0.192
0.182778	-0.192
0.183333	-0.196
0.183889	-0.196
0.184444	-0.201
0.185	-0.201
0.185556	-0.201
0.186111	-0.201
0.186667	-0.207
0.187222	-0.207
0.187778	-0.2
0.188333	-0.2
0.188889	-0.192
0.189444	-0.192
0.19	-0.172
0.190556	-0.172
0.191111	-0.134
0.191667	-0.134
0.192222	-0.122
0.192778	-0.122
0.193333	-0.122
0.193889	-0.122
0.194444	-0.127
0.195	-0.127
0.195556	-0.099
0.196111	-0.099
0.196667	-0.081
0.197222	-0.081
0.197778	-0.071
0.198333	-0.071
0.198889	-0.074
0.199444	-0.074
0.2	-0.073
0.200556	-0.073
0.201111	-0.066
0.201667	-0.066
0.202222	-0.066
0.202778	-0.066
0.203333	-0.086
0.203889	-0.086
0.204444	-0.067
0.205	-0.067
0.205556	-0.075
0.206111	-0.075
0.206667	-0.082
0.207222	-0.082
0.207778	-0.08
0.208333	-0.08
0.208889	-0.088
0.209444	-0.088
0.21	-0.095
0.210556	-0.095
0.211111	-0.136
0.211667	-0.136
0.212222	-0.13
0.212778	-0.13
0.213333	-0.139
0.213889	-0.139
0.214444	-0.137
0.215	-0.137
0.215556	-0.132
0.216111	-0.132
0.216667	-0.124
0.217222	-0.124
0.217778	-0.12
0.218333	-0.12
0.218889	-0.144
0.219444	-0.144
0.22	-0.182
0.220556	-0.182
0.221111	-0.181
0.221667	-0.181
0.222222	-0.24
0.222778	-0.24
0.223333	-0.225
0.223889	-0.225
0.224444	-0.213
0.225	-0.213
0.225556	-0.241
0.226111	-0.241
0.226667	-0.264
0.227222	-0.264
0.227778	-0.251
0.228333	-0.251
0.228889	-0.257
0.229444	-0.257
0.23	-0.227
0.230556	-0.227
0.231111	-0.235
0.231667	-0.235
0.232222	-0.24
0.232778	-0.24
0.233333	-0.246
0.233889	-0.246
0.234444	-0.239
0.235	-0.239
0.235556	-0.25
0.236111	-0.25
0.236667	-0.237
0.237222	-0.237
0.237778	-0.23
0.238333	-0.23
0.238889	-0.253
0.239444	-0.253
0.24	-0.233
0.240556	-0.233
0.241111	-0.233
0.241667	-0.233
0.242222	-0.245
0.242778	-0.245
0.243333	-0.247
0.243889	-0.247
0.244444	-0.243
0.245	-0.243
0.245556	-0.226
0.246111	-0.226
0.246667	-0.211
0.247222	-0.211
0.247778	-0.209
0.248333	-0.209
0.248889	-0.196
0.249444	-0.196
0.25	-0.196
0.250556	-0.196
0.251111	-0.188
0.251667	-0.188
0.252222	-0.195
0.252778	-0.195
0.253333	-0.178
0.253889	-0.178
0.254444	-0.165
0.255	-0.165
0.255556	-0.158
0.256111	-0.158
0.256667	-0.134
0.257222	-0.134
0.257778	-0.11
0.258333	-0.11
0.258889	-0.104
0.259444	-0.104
0.26	-0.101
0.260556	-0.101
0.261111	-0.103
0.261667	-0.103
0.262222	-0.116
0.262778	-0.116
0.263333	-0.13
0.263889	-0.13
0.264444	-0.138
0.265	-0.138
0.265556	-0.131
0.266111	-0.131
0.266667	-0.123
0.267222	-0.123
0.267778	-0.117
0.268333	-0.117
0.268889	-0.12
0.269444	-0.12
0.27	-0.122
0.270556	-0.122
0.271111	-0.121
0.271667	-0.121
0.272222	-0.111
0.272778	-0.111
0.273333	-0.1
0.273889	-0.1
0.274444	-0.106
0.275	-0.106
0.275556	-0.107
0.276111	-0.107
0.276667	-0.065
0.277222	-0.065
0.277778	-0.068
0.278333	-0.068
0.278889	-0.069
0.279444	-0.069
0.28	-0.088
0.280556	-0.088
0.281111	-0.084
0.281667	-0.084
0.282222	-0.084
0.282778	-0.084
0.283333	-0.096
0.283889	-0.096
0.284444	-0.08
0.285	-0.08
0.285556	-0.07
0.286111	-0.07
0.286667	-0.133
0.287222	-0.133
0.287778	-0.13
0.288333	-0.13
0.288889	-0.135
0.289444	-0.135
0.29	-0.099
0.290556	-0.099
0.291111	-0.131
0.291667	-0.131
0.292222	-0.13
0.292778	-0.13
0.293333	-0.176
0.293889	-0.176
0.294444	-0.173
0.295	-0.173
0.295556	-0.178
0.296111	-0.178
0.296667	-0.197
0.297222	-0.197
0.297778	-0.176
0.298333	-0.176
0.298889	-0.159
0.299444	-0.159
0.3	-0.144
0.300556	-0.144
0.301111	-0.143
0.301667	-0.143
0.302222	-0.157
0.302778	-0.157
0.303333	-0.135
0.303889	-0.135
0.304444	-0.118
0.305	-0.118
0.305556	-0.121
0.306111	-0.121
0.306667	-0.114
0.307222	-0.114
0.307778	-0.133
0.308333	-0.133
0.308889	-0.145
0.309444	-0.145
0.31	-0.132
0.310556	-0.132
0.311111	-0.123
0.311667	-0.123
0.312222	-0.13
0.312778	-0.13
0.313333	-0.156
0.313889	-0.156
0.314444	-0.174
0.315	-0.174
0.315556	-0.137
0.316111	-0.137
0.316667	-0.136
0.317222	-0.136
0.317778	-0.13
0.318333	-0.13
0.318889	-0.139
0.319444	-0.139
0.32	-0.162
0.320556	-0.162
0.321111	-0.143
0.321667	-0.143
0.322222	-0.14
0.322778	-0.14
0.323333	-0.118
0.323889	-0.118
0.324444	-0.157
0.325	-0.157
0.325556	-0.113
0.326111	-0.113
0.326667	-0.129
0.327222	-0.129
0.327778	-0.155
0.328333	-0.155
0.328889	-0.145
0.329444	-0.145
0.33	-0.153
0.330556	-0.153
0.331111	-0.15
0.331667	-0.15
0.332222	-0.132
0.332778	-0.132
0.333333	-0.151
0.333889	-0.151
0.334444	-0.12
0.335	-0.12
0.335556	-0.131
0.336111	-0.131
0.336667	-0.129
0.337222	-0.129
0.337778	-0.102
0.338333	-0.102
0.338889	-0.118
0.339444	-0.118
0.34	-0.1
0.340556	-0.1
0.341111	-0.108
0.341667	-0.108
0.342222	-0.111
0.342778	-0.111
0.343333	-0.083
0.343889	-0.083
0.344444	-0.085
0.345	-0.085
0.345556	-0.082
0.346111	-0.082
0.346667	-0.079
0.347222	-0.079
0.347778	-0.074
0.348333	-0.074
0.348889	-0.091
0.349444	-0.091
0.35	-0.072
0.350556	-0.072
0.351111	-0.088
0.351667	-0.088
0.352222	-0.079
0.352778	-0.079
0.353333	-0.058
0.353889	-0.058
0.354444	-0.047
0.355	-0.047
0.355556	-0.04
0.356111	-0.04
0.356667	-0.036
0.357222	-0.036
0.357778	-0.037
0.358333	-0.037
0.358889	-0.026
0.359444	-0.026
0.36	-0.025
0.360556	-0.025
0.361111	0.003
0.361667	0.003
0.362222	-0.017
0.362778	-0.017
0.363333	0.011
0.363889	0.011
0.364444	0.027
0.365	0.027
0.365556	0.007
0.366111	0.007
0.366667	0.017
0.367222	0.017
0.367778	0.004
0.368333	0.004
0.368889	0.023
0.369444	0.023
0.37	0.014
0.370556	0.014
0.371111	0.029
0.371667	0.029
0.372222	0.023
0.372778	0.023
0.373333	0.033
0.373889	0.033
0.374444	0.029
0.375	0.029
0.375556	0.021
0.376111	0.021
0.376667	0.022
0.377222	0.022
0.377778	0.033
0.378333	0.033
0.378889	0.039
0.379444	0.039
0.38	0.047
0.380556	0.047
0.381111	0.042
0.381667	0.042
0.382222	0.023
0.382778	0.023
0.383333	0.028
0.383889	0.028
0.384444	0.043
0.385	0.043
0.385556	0.06
0.386111	0.06
0.386667	0.07
0.387222	0.07
0.387778	0.073
0.388333	0.073
0.388889	0.082
0.389444	0.082
0.39	0.094
0.390556	0.094
0.391111	0.08
0.391667	0.08
0.392222	0.073
0.392778	0.073
0.393333	0.089
0.393889	0.089
0.394444	0.096
0.395	0.096
0.395556	0.092
0.396111	0.092
0.396667	0.087
0.397222	0.087
0.397778	0.052
0.398333	0.052
0.398889	0.048
0.399444	0.048
0.4	0.028
0.400556	0.028
0.401111	0.013
0.401667	0.013
0.402222	-0.012
0.402778	-0.012
0.403333	-0.039
0.403889	-0.039
0.404444	-0.045
0.405	-0.045
0.405556	-0.022
0.406111	-0.022
0.406667	-0.008
0.407222	-0.008
0.407778	-0.029
0.408333	-0.029
0.408889	-0.034
0.409444	-0.034
0.41	-0.045
0.410556	-0.045
0.411111	-0.058
0.411667	-0.058
0.412222	-0.015
0.412778	-0.015
0.413333	-0.065
0.413889	-0.065
0.414444	-0.055
0.415	-0.055
0.415556	-0.101
0.416111	-0.101
0.416667	-0.098
0.417222	-0.098
0.417778	-0.104
0.418333	-0.104
0.418889	-0.105
0.419444	-0.105
0.42	-0.093
0.420556	-0.093
0.421111	-0.092
0.421667	-0.092
0.422222	-0.094
0.422778	-0.094
0.423333	-0.09
0.423889	-0.09
0.424444	-0.081
0.425	-0.081
0.425556	-0.071
0.426111	-0.071
0.426667	-0.055
0.427222	-0.055
0.427778	-0.052
0.428333	-0.052
0.428889	-0.043
0.429444	-0.043
0.43	-0.023
0.430556	-0.023
0.431111	-0.006
0.431667	-0.006
0.432222	-0.012
0.432778	-0.012
0.433333	0.012
0.433889	0.012
0.434444	0.026
0.435	0.026
0.435556	0.025
0.436111	0.025
0.436667	-0.08
0.437222	-0.08
0.437778	-0.065
0.438333	-0.065
0.438889	-0.099
0.439444	-0.099
0.44	-0.103
0.440556	-0.103
0.441111	-0.159
0.441667	-0.159
0.442222	-0.207
0.442778	-0.207
0.443333	-0.276
0.443889	-0.276
0.444444	-0.297
0.445	-0.297
0.445556	-0.338
0.446111	-0.338
0.446667	-0.047
0.447222	-0.047
0.447778	-0.024
0.448333	-0.024
0.448889	-0.024
0.449444	-0.024
0.45	-0.082
0.450556	-0.082
0.451111	-0.112
0.451667	-0.112
0.452222	-0.182
0.452778	-0.182
0.453333	-0.27
0.453889	-0.27
0.454444	-0.307
0.455	-0.307
0.455556	-0.072
0.456111	-0.072
0.456667	-0.068
0.457222	-0.068
0.457778	-0.058
0.458333	-0.058
0.458889	-0.041
0.459444	-0.041
0.46	-0.053
0.460556	-0.053
0.461111	-0.047
0.461667	-0.047
0.462222	-0.075
0.462778	-0.075
0.463333	-0.099
0.463889	-0.099
0.464444	-0.133
0.465	-0.133
0.465556	-0.14
0.466111	-0.14
0.466667	-0.154
0.467222	-0.154
0.467778	-0.168
0.468333	-0.168
0.468889	-0.141
0.469444	-0.141
0.47	-0.149
0.470556	-0.149
0.471111	-0.136
0.471667	-0.136
0.472222	-0.137
0.472778	-0.137
0.473333	-0.129
0.473889	-0.129
0.474444	-0.102
0.475	-0.102
0.475556	-0.091
0.476111	-0.091
0.476667	-0.074
0.477222	-0.074
0.477778	-0.072
0.478333	-0.072
0.478889	-0.084
0.479444	-0.084
0.48	-0.1
0.480556	-0.1
0.481111	-0.158
0.481667	-0.158
0.482222	-0.155
0.482778	-0.155
0.483333	-0.156
0.483889	-0.156
0.484444	-0.172
0.485	-0.172
0.485556	-0.18
0.486111	-0.18
0.486667	-0.177
0.487222	-0.177
0.487778	-0.218
0.488333	-0.218
0.488889	-0.229
0.489444	-0.229
0.49	-0.248
0.490556	-0.248
0.491111	-0.266
0.491667	-0.266
0.492222	-0.259
0.492778	-0.259
0.493333	-0.25
0.493889	-0.25
0.494444	-0.257
0.495	-0.257
0.495556	-0.253
0.496111	-0.253
0.496667	-0.256
0.497222	-0.256
0.497778	-0.248
0.498333	-0.248
0.498889	-0.232
0.499444	-0.232
0.5	-0.221
0.500556	-0.221
0.501111	-0.197
0.501667	-0.197
0.502222	-0.194
0.502778	-0.194
0.503333	-0.172
0.503889	-0.172
0.504444	-0.161
0.505	-0.161
0.505556	-0.156
0.506111	-0.156
0.506667	-0.153
0.507222	-0.153
0.507778	-0.148
0.508333	-0.148
0.508889	-0.135
0.509444	-0.135
0.51	-0.15
0.510556	-0.15
0.511111	-0.136
0.511667	-0.136
0.512222	-0.055
0.512778	-0.055
0.513333	-0.042
0.513889	-0.042
0.514444	-0.034
0.515	-0.034
0.515556	-0.018
0.516111	-0.018
0.516667	-0.023
0.517222	-0.023
0.517778	0.023
0.518333	0.023
0.518889	0.019
0.519444	0.019
0.52	0.064
0.520556	0.064
0.521111	0.062
0.521667	0.062
0.522222	0.086
0.522778	0.086
0.523333	0.067
0.523889	0.067
0.524444	0.077
0.525	0.077
0.525556	0.098
0.526111	0.098
0.526667	0.096
0.527222	0.096
0.527778	0.094
0.528333	0.094
0.528889	0.102
0.529444	0.102
0.53	0.09
0.530556	0.09
0.531111	0.093
0.531667	0.093
0.532222	0.112
0.532778	0.112
0.533333	0.105
0.533889	0.105
0.534444	0.089
0.535	0.089
0.535556	0.1
0.536111	0.1
0.536667	0.087
0.537222	0.087
0.537778	0.093
0.538333	0.093
0.538889	0.128
0.539444	0.128
0.54	0.091
0.540556	0.091
0.541111	0.105
0.541667	0.105
0.542222	0.136
0.542778	0.136
0.543333	0.132
0.543889	0.132
0.544444	0.158
0.545	0.158
0.545556	0.169
0.546111	0.169
0.546667	0.142
0.547222	0.142
0.547778	0.191
0.548333	0.191
0.548889	0.209
0.549444	0.209
0.55	0.219
0.550556	0.219
0.551111	0.233
0.551667	0.233
0.552222	0.239
0.552778	0.239
0.553333	0.243
0.553889	0.243
0.554444	0.231
0.555	0.231
0.555556	0.238
0.556111	0.238
0.556667	0.217
0.557222	0.217
0.557778	0.218
0.558333	0.218
0.558889	0.238
0.559444	0.238
0.56	0.211
0.560556	0.211
0.561111	0.234
0.561667	0.234
0.562222	0.225
0.562778	0.225
0.563333	0.21
0.563889	0.21
0.564444	0.211
0.565	0.211
0.565556	0.259
0.566111	0.259
0.566667	0.257
0.567222	0.257
0.567778	0.245
0.568333	0.245
0.568889	0.262
0.569444	0.262
0.57	0.269
0.570556	0.269
0.571111	0.295
0.571667	0.295
0.572222	0.313
0.572778	0.313
0.573333	0.017
0.573889	0.017
0.574444	-0.005
0.575	-0.005
0.575556	-0.005
0.576111	-0.005
0.576667	-0.01
0.577222	-0.01
0.577778	-0.017
0.578333	-0.017
0.578889	-0.006
0.579444	-0.006
0.58	0.012
0.580556	0.012
0.581111	-0.018
0.581667	-0.018
0.582222	0.005
0.582778	0.005
0.583333	-0.006
0.583889	-0.006
0.584444	0.013
0.585	0.013
0.585556	0.007
0.586111	0.007
0.586667	0.023
0.587222	0.023
0.587778	0.034
0.588333	0.034
0.588889	0.044
0.589444	0.044
0.59	0.043
0.590556	0.043
0.591111	0.065
0.591667	0.065
0.592222	0.076
0.592778	0.076
0.593333	0.078
0.593889	0.078
0.594444	0.076
0.595	0.076
0.595556	0.086
0.596111	0.086
0.596667	0.098
0.597222	0.098
0.597778	0.12
0.598333	0.12
0.598889	0.097
0.599444	0.097
0.6	0.086
0.600556	0.086
0.601111	0.087
0.601667	0.087
0.602222	0.098
0.602778	0.098
0.603333	0.098
0.603889	0.098
0.604444	0.095
0.605	0.095
0.605556	0.098
0.606111	0.098
0.606667	0.109
0.607222	0.109
0.607778	0.095
0.608333	0.095
0.608889	0.131
0.609444	0.131
0.61	0.123
0.610556	0.123
0.611111	0.119
0.611667	0.119
0.612222	0.12
0.612778	0.12
0.613333	0.136
0.613889	0.136
0.614444	0.148
0.615	0.148
0.615556	0.161
0.616111	0.161
0.616667	0.166
0.617222	0.166
0.617778	0.158
0.618333	0.158
0.618889	0.143
0.619444	0.143
0.62	0.14
0.620556	0.14
0.621111	0.15
0.621667	0.15
0.622222	0.152
0.622778	0.152
0.623333	0.146
0.623889	0.146
0.624444	0.147
0.625	0.147
0.625556	0.177
0.626111	0.177
0.626667	0.18
0.627222	0.18
0.627778	0.171
0.628333	0.171
0.628889	0.173
0.629444	0.173
0.63	0.191
0.630556	0.191
0.631111	0.199
0.631667	0.199
0.632222	0.194
0.632778	0.194
0.633333	0.214
0.633889	0.214
0.634444	0.226
0.635	0.226
0.635556	0.237
0.636111	0.237
0.636667	0.219
0.637222	0.219
0.637778	0.188
0.638333	0.188
0.638889	0.252
0.639444	0.252
0.64	0.202
0.640556	0.202
0.641111	0.236
0.641667	0.236
0.642222	0.191
0.642778	0.191
0.643333	0.233
0.643889	0.233
0.644444	0.207
0.645	0.207
0.645556	0.193
0.646111	0.193
0.646667	0.193
0.647222	0.193
0.647778	0.177
0.648333	0.177
0.648889	0.175
0.649444	0.175
0.65	0.178
0.650556	0.178
0.651111	0.195
0.651667	0.195
0.652222	0.202
0.652778	0.202
0.653333	0.236
0.653889	0.236
0.654444	0.233
0.655	0.233
0.655556	0.23
0.656111	0.23
0.656667	0.23
0.657222	0.23
0.657778	0.25
0.658333	0.25
0.658889	0.277
0.659444	0.277
0.66	0.268
0.660556	0.268
0.661111	0.258
0.661667	0.258
0.662222	0.249
0.662778	0.249
0.663333	0.25
0.663889	0.25
0.664444	0.259
0.665	0.259
0.665556	0.26
0.666111	0.26
0.666667	0.217
0.667222	0.217
0.667778	0.251
0.668333	0.251
0.668889	0.256
0.669444	0.256
0.67	0.249
0.670556	0.249
0.671111	0.269
0.671667	0.269
0.672222	0.258
0.672778	0.258
0.673333	0.244
0.673889	0.244
0.674444	0.18
0.675	0.18
0.675556	0.205
0.676111	0.205
0.676667	0.126
0.677222	0.126
0.677778	0.119
0.678333	0.119
0.678889	0.102
0.679444	0.102
0.68	0.148
0.680556	0.148
0.681111	0.148
0.681667	0.148
0.682222	0.116
0.682778	0.116
0.683333	0.106
0.683889	0.106
0.684444	0.103
0.685	0.103
0.685556	0.115
0.686111	0.115
0.686667	0.126
0.687222	0.126
0.687778	0.143
0.688333	0.143
0.688889	0.158
0.689444	0.158
0.69	0.141
0.690556	0.141
0.691111	0.12
0.691667	0.12
0.692222	0.099
0.692778	0.099
0.693333	0.096
0.693889	0.096
0.694444	0.085
0.695	0.085
0.695556	0.093
0.696111	0.093
0.696667	0.095
0.697222	0.095
0.697778	0.09
0.698333	0.09
0.698889	0.091
0.699444	0.091
0.7	0.09
0.700556	0.09
0.701111	0.093
0.701667	0.093
0.702222	0.101
0.702778	0.101
0.703333	0.09
0.703889	0.09
0.704444	0.112
0.705	0.112
0.705556	0.108
0.706111	0.108
0.706667	0.102
0.707222	0.102
0.707778	0.095
0.708333	0.095
0.708889	0.099
0.709444	0.099
0.71	0.098
0.710556	0.098
0.711111	0.133
0.711667	0.133
0.712222	0.127
0.712778	0.127
0.713333	0.125
0.713889	0.125
0.714444	0.133
0.715	0.133
0.715556	0.138
0.716111	0.138
0.716667	0.143
0.717222	0.143
0.717778	0.142
0.718333	0.142
0.718889	0.136
0.719444	0.136
0.72	0.128
0.720556	0.128
0.721111	0.15
0.721667	0.15
0.722222	0.142
0.722778	0.142
0.723333	0.136
0.723889	0.136
0.724444	0.156
0.725	0.156
0.725556	0.152
0.726111	0.152
0.726667	0.156
0.727222	0.156
0.727778	0.169
0.728333	0.169
0.728889	0.202
0.729444	0.202
0.73	0.198
0.730556	0.198
0.731111	0.19
0.731667	0.19
0.732222	0.233
0.732778	0.233
0.733333	0.248
0.733889	0.248
0.734444	0.257
0.735	0.257
0.735556	0.258
0.736111	0.258
0.736667	0.213
0.737222	0.213
0.737778	0.183
0.738333	0.183
0.738889	0.181
0.739444	0.181
0.74	0.178
0.740556	0.178
0.741111	0.183
0.741667	0.183
0.742222	0.189
0.742778	0.189
0.743333	0.198
0.743889	0.198
0.744444	0.212
0.745	0.212
0.745556	0.208
0.746111	0.208
0.746667	0.206
0.747222	0.206
0.747778	0.217
0.748333	0.217
0.748889	0.197
0.749444	0.197
0.75	0.185
0.750556	0.185
0.751111	0.171
0.751667	0.171
0.752222	0.162
0.752778	0.162
0.753333	0.159
0.753889	0.159
0.754444	0.162
0.755	0.162
0.755556	0.164
0.756111	0.164
0.756667	0.158
0.757222	0.158
0.757778	0.17
0.758333	0.17
0.758889	0.154
0.759444	0.154
0.76	0.169
0.760556	0.169
0.761111	0.169
0.761667	0.169
0.762222	0.183
0.762778	0.183
0.763333	0.181
0.763889	0.181
0.764444	0.18
0.765	0.18
0.765556	0.197
0.766111	0.197
0.766667	0.209
0.767222	0.209
0.767778	0.22
0.768333	0.22
0.768889	0.213
0.769444	0.213
0.77	0.219
0.770556	0.219
0.771111	0.194
0.771667	0.194
0.772222	0.203
0.772778	0.203
0.773333	0.189
0.773889	0.189
0.774444	0.183
0.775	0.183
0.775556	0.16
0.776111	0.16
0.776667	0.149
0.777222	0.149
0.777778	0.166
0.778333	0.166
0.778889	0.183
0.779444	0.183
0.78	0.205
0.780556	0.205
0.781111	0.25
0.781667	0.25
0.782222	0.249
0.782778	0.249
0.783333	0.242
0.783889	0.242
0.784444	0.247
0.785	0.247
0.785556	0.234
0.786111	0.234
0.786667	0.231
0.787222	0.231
0.787778	0.212
0.788333	0.212
0.788889	0.242
0.789444	0.242
0.79	0.246
0.790556	0.246
0.791111	0.223
0.791667	0.223
0.792222	0.222
0.792778	0.222
0.793333	0.223
0.793889	0.223
0.794444	0.237
0.795	0.237
0.795556	0.264
0.796111	0.264
0.796667	0.27
0.797222	0.27
0.797778	0.256
0.798333	0.256
0.798889	0.265
0.799444	0.265
0.8	0.242
0.800556	0.242
0.801111	0.247
0.801667	0.247
0.802222	0.251
0.802778	0.251
0.803333	0.257
0.803889	0.257
0.804444	0.264
0.805	0.264
0.805556	0.268
0.806111	0.268
0.806667	0.244
0.807222	0.244
0.807778	0.259
0.808333	0.259
0.808889	0.217
0.809444	0.217
0.81	0.19
0.810556	0.19
0.811111	0.225
0.811667	0.225
0.812222	0.227
0.812778	0.227
0.813333	0.211
0.813889	0.211
0.814444	0.211
0.815	0.211
0.815556	0.263
0.816111	0.263
0.816667	0.234
0.817222	0.234
0.817778	0.228
0.818333	0.228
0.818889	0.261
0.819444	0.261
0.82	0.277
0.820556	0.277
0.821111	0.276
0.821667	0.276
0.822222	0.283
0.822778	0.283
0.823333	0.297
0.823889	0.297
0.824444	0.269
0.825	0.269
0.825556	0.26
0.826111	0.26
0.826667	0.303
0.827222	0.303
0.827778	0.006
0.828333	0.006
0.828889	0.018
0.829444	0.018
0.83	0.032
0.830556	0.032
0.831111	0.013
0.831667	0.013
0.832222	-0.001
0.832778	-0.001
0.833333	0.011
0.833889	0.011
0.834444	0.005
0.835	0.005
0.835556	-0.001
0.836111	-0.001
0.836667	0.019
0.837222	0.019
0.837778	0.02
0.838333	0.02
0.838889	0.032
0.839444	0.032
0.84	0.028
0.840556	0.028
0.841111	0.012
0.841667	0.012
0.842222	0.014
0.842778	0.014
0.843333	0.04
0.843889	0.04
0.844444	0.047
0.845	0.047
0.845556	0.061
0.846111	0.061
0.846667	0.043
0.847222	0.043
0.847778	0.066
0.848333	0.066
0.848889	0.055
0.849444	0.055
0.85	0.054
0.850556	0.054
0.851111	0.045
0.851667	0.045
0.852222	0.011
0.852778	0.011
0.853333	0.016
0.853889	0.016
0.854444	0.036
0.855	0.036
0.855556	0.031
0.856111	0.031
0.856667	0.031
0.857222	0.031
0.857778	0.03
0.858333	0.03
0.858889	0.038
0.859444	0.038
0.86	0.062
0.860556	0.062
0.861111	0.051
0.861667	0.051
0.862222	0.033
0.862778	0.033
0.863333	0.027
0.863889	0.027
0.864444	-0.007
0.865	-0.007
0.865556	-0.003
0.866111	-0.003
0.866667	0.047
0.867222	0.047
0.867778	-0.045
0.868333	-0.045
0.868889	-0.039
0.869444	-0.039
0.87	-0.046
0.870556	-0.046
0.871111	-0.024
0.871667	-0.024
0.872222	-0.04
0.872778	-0.04
0.873333	-0.024
0.873889	-0.024
0.874444	0.072
0.875	0.072
0.875556	0.011
0.876111	0.011
0.876667	-0.047
0.877222	-0.047
0.877778	-0.076
0.878333	-0.076
0.878889	-0.104
0.879444	-0.104
0.88	-0.065
0.880556	-0.065
0.881111	-0.068
0.881667	-0.068
0.882222	-0.126
0.882778	-0.126
0.883333	-0.129
0.883889	-0.129
0.884444	-0.127
0.885	-0.127
0.885556	-0.124
0.886111	-0.124
0.886667	-0.134
0.887222	-0.134
0.887778	-0.122
0.888333	-0.122
0.888889	-0.113
0.889444	-0.113
0.89	-0.127
0.890556	-0.127
0.891111	-0.117
0.891667	-0.117
0.892222	-0.121
0.892778	-0.121
0.893333	-0.109
0.893889	-0.109
0.894444	-0.097
0.895	-0.097
0.895556	-0.092
0.896111	-0.092
0.896667	-0.099
0.897222	-0.099
0.897778	-0.107
0.898333	-0.107
0.898889	-0.143
0.899444	-0.143
0.9	-0.138
0.900556	-0.138
0.901111	-0.113
0.901667	-0.113
0.902222	-0.12
0.902778	-0.12
0.903333	-0.119
0.903889	-0.119
0.904444	-0.135
0.905	-0.135
0.905556	-0.128
0.906111	-0.128
0.906667	-0.135
0.907222	-0.135
0.907778	-0.139
0.908333	-0.139
0.908889	-0.12
0.909444	-0.12
0.91	-0.12
0.910556	-0.12
0.911111	-0.135
0.911667	-0.135
0.912222	-0.12
0.912778	-0.12
0.913333	-0.121
0.913889	-0.121
0.914444	-0.14
0.915	-0.14
0.915556	-0.121
0.916111	-0.121
0.916667	-0.132
0.917222	-0.132
0.917778	-0.132
0.918333	-0.132
0.918889	-0.139
0.919444	-0.139
0.92	-0.108
0.920556	-0.108
0.921111	-0.138
0.921667	-0.138
0.922222	-0.122
0.922778	-0.122
0.923333	-0.117
0.923889	-0.117
0.924444	-0.122
0.925	-0.122
0.925556	-0.118
0.926111	-0.118
0.926667	-0.108
0.927222	-0.108
0.927778	-0.099
0.928333	-0.099
0.928889	-0.114
0.929444	-0.114
0.93	-0.092
0.930556	-0.092
0.931111	-0.086
0.931667	-0.086
0.932222	-0.094
0.932778	-0.094
0.933333	-0.093
0.933889	-0.093
0.934444	-0.09
0.935	-0.09
0.935556	-0.085
0.936111	-0.085
0.936667	-0.087
0.937222	-0.087
0.937778	-0.119
0.938333	-0.119
0.938889	-0.116
0.939444	-0.116
0.94	-0.105
0.940556	-0.105
0.941111	-0.115
0.941667	-0.115
0.942222	-0.13
0.942778	-0.13
0.943333	-0.13
0.943889	-0.13
0.944444	-0.13
0.945	-0.13
0.945556	-0.116
0.946111	-0.116
0.946667	-0.117
0.947222	-0.117
0.947778	-0.105
0.948333	-0.105
0.948889	-0.083
0.949444	-0.083
0.95	-0.063
0.950556	-0.063
0.951111	-0.067
0.951667	-0.067
0.952222	-0.08
0.952778	-0.08
0.953333	-0.094
0.953889	-0.094
0.954444	-0.078
0.955	-0.078
0.955556	-0.078
0.956111	-0.078
0.956667	-0.07
0.957222	-0.07
0.957778	-0.052
0.958333	-0.052
0.958889	-0.05
0.959444	-0.05
0.96	-0.055
0.960556	-0.055
0.961111	-0.053
0.961667	-0.053
0.962222	-0.061
0.962778	-0.061
0.963333	-0.047
0.963889	-0.047
0.964444	-0.038
0.965	-0.038
0.965556	-0.032
0.966111	-0.032
0.966667	-0.062
0.967222	-0.062
0.967778	-0.065
0.968333	-0.065
0.968889	-0.075
0.969444	-0.075
0.97	-0.074
0.970556	-0.074
0.971111	-0.057
0.971667	-0.057
0.972222	-0.068
0.972778	-0.068
0.973333	-0.063
0.973889	-0.063
0.974444	-0.076
0.975	-0.076
0.975556	-0.067
0.976111	-0.067
0.976667	-0.071
0.977222	-0.071
0.977778	-0.073
0.978333	-0.073
0.978889	-0.082
0.979444	-0.082
0.98	-0.052
0.980556	-0.052
0.981111	-0.074
0.981667	-0.074
0.982222	-0.094
0.982778	-0.094
0.983333	-0.103
0.983889	-0.103
0.984444	-0.097
0.985	-0.097
0.985556	-0.068
0.986111	-0.068
0.986667	-0.039
0.987222	-0.039
0.987778	-0.02
0.988333	-0.02
0.988889	-0.014
0.989444	-0.014
0.99	-0.013
0.990556	-0.013
0.991111	-0.009
0.991667	-0.009
0.992222	-0.011
0.992778	-0.011
0.993333	-0.013
0.993889	-0.013
0.994444	-0.016
0.995	-0.016
0.995556	-0.012
0.996111	-0.012
0.996667	-0.023
0.997222	-0.023
0.997778	-0.014
0.998333	-0.014
0.998889	-0.025
0.999444	-0.025
1	-0.025
1.00056	-0.025
1.00111	-0.034
1.00167	-0.034
1.00222	-0.022
1.00278	-0.022
1.00333	-0.013
1.00389	-0.013
1.00444	-0.033
1.005	-0.033
1.00556	-0.054
1.00611	-0.054
1.00667	-0.087
1.00722	-0.087
1.00778	-0.059
1.00833	-0.059
1.00889	-0.062
1.00944	-0.062
1.01	-0.068
1.01056	-0.068
1.01111	-0.047
1.01167	-0.047
1.01222	-0.06
1.01278	-0.06
1.01333	-0.093
1.01389	-0.093
1.01444	-0.114
1.015	-0.114
1.01556	-0.142
1.01611	-0.142
1.01667	-0.127
1.01722	-0.127
1.01778	-0.151
1.01833	-0.151
1.01889	-0.167
1.01944	-0.167
1.02	-0.155
1.02056	-0.155
1.02111	-0.19
1.02167	-0.19
1.02222	-0.177
1.02278	-0.177
1.02333	-0.137
1.02389	-0.137
1.02444	-0.16
1.025	-0.16
1.02556	-0.16
1.02611	-0.16
1.02667	-0.129
1.02722	-0.129
1.02778	-0.139
1.02833	-0.139
1.02889	-0.153
1.02944	-0.153
1.03	-0.154
1.03056	-0.154
1.03111	-0.157
1.03167	-0.157
1.03222	-0.152
1.03278	-0.152
1.03333	-0.106
1.03389	-0.106
1.03444	-0.144
1.035	-0.144
1.03556	-0.13
1.03611	-0.13
1.03667	-0.15
1.03722	-0.15
1.03778	-0.146
1.03833	-0.146
1.03889	-0.128
1.03944	-0.128
1.04	-0.103
1.04056	-0.103
1.04111	-0.143
1.04167	-0.143
1.04222	-0.152
1.04278	-0.152
1.04333	-0.101
1.04389	-0.101
1.04444	-0.089
1.045	-0.089
1.04556	-0.04
1.04611	-0.04
1.04667	-0.101
1.04722	-0.101
1.04778	-0.116
1.04833	-0.116
1.04889	-0.128
1.04944	-0.128
1.05	-0.149
1.05056	-0.149
1.05111	-0.147
1.05167	-0.147
1.05222	-0.176
1.05278	-0.176
1.05333	-0.207
1.05389	-0.207
1.05444	-0.18
1.055	-0.18
1.05556	-0.231
1.05611	-0.231
1.05667	-0.21
1.05722	-0.21
1.05778	-0.209
1.05833	-0.209
1.05889	-0.218
1.05944	-0.218
1.06	-0.214
1.06056	-0.214
1.06111	-0.189
1.06167	-0.189
1.06222	-0.205
1.06278	-0.205
1.06333	-0.186
1.06389	-0.186
1.06444	-0.151
1.065	-0.151
1.06556	-0.149
1.06611	-0.149
1.06667	-0.125
1.06722	-0.125
1.06778	-0.131
1.06833	-0.131
1.06889	-0.107
1.06944	-0.107
1.07	-0.13
1.07056	-0.13
1.07111	-0.14
1.07167	-0.14
1.07222	-0.152
1.07278	-0.152
1.07333	-0.149
1.07389	-0.149
1.07444	-0.145
1.075	-0.145
1.07556	-0.151
1.07611	-0.151
1.07667	-0.126
1.07722	-0.126
1.07778	-0.146
1.07833	-0.146
1.07889	-0.132
1.07944	-0.132
1.08	-0.126
1.08056	-0.126
1.08111	-0.141
1.08167	-0.141
1.08222	-0.14
1.08278	-0.14
1.08333	-0.142
1.08389	-0.142
1.08444	-0.132
1.085	-0.132
1.08556	-0.123
1.08611	-0.123
1.08667	-0.135
1.08722	-0.135
1.08778	-0.113
1.08833	-0.113
1.08889	-0.126
1.08944	-0.126
1.09	-0.124
1.09056	-0.124
1.09111	-0.109
1.09167	-0.109
1.09222	-0.104
1.09278	-0.104
1.09333	-0.153
1.09389	-0.153
1.09444	-0.148
1.095	-0.148
1.09556	-0.173
1.09611	-0.173
1.09667	-0.167
1.09722	-0.167
1.09778	-0.158
1.09833	-0.158
1.09889	-0.163
1.09944	-0.163
1.1	-0.145
1.10056	-0.145
1.10111	-0.155
1.10167	-0.155
1.10222	-0.164
1.10278	-0.164
1.10333	-0.163
1.10389	-0.163
1.10444	-0.172
1.105	-0.172
1.10556	-0.185
1.10611	-0.185
1.10667	-0.19
1.10722	-0.19
1.10778	-0.176
1.10833	-0.176
1.10889	-0.168
1.10944	-0.168
1.11	-0.179
[truncated: 16,001 more rows]

## Sheet: Figure 6 (a)
Altitude (km)	Lidar return counts (example)	Error	Background estimate
1	473752	688.296	4.26667
3	386668	621.826	4.26667
5	418019	646.544	4.26667
7	249408	499.408	4.26667
9	127449	357	4.26667
11	65373	255.681	4.26667
13	34521	185.798	4.26667
15	19046	138.007	4.26667
17	11873	108.963	4.26667
19	8355	91.4057	4.26667
21	4408	66.3928	4.26667
23	2878	53.647	4.26667
25	1873	43.2782	4.26667
27	1133	33.6601	4.26667
29	606	24.6171	4.26667
31	324	18	4.26667
33	192	13.8564	4.26667
35	92	9.59166	4.26667
37	74	8.60233	4.26667
39	48	6.9282	4.26667
41	36	6	4.26667
43	29	5.38516	4.26667
45	15	3.87298	4.26667
47	15	3.87298	4.26667
49	10	3.16228	4.26667
51	8	2.82843	4.26667
53	5	2.23607	4.26667
55	4	2	4.26667
57	3	1.73205	4.26667
59	5	2.23607	4.26667
61	5	2.23607	4.26667
63	4	2	4.26667
65	3	1.73205	4.26667
67	6	2.44949	4.26667
69	5	2.23607	4.26667
71	1	1	4.26667
73	2	1.41421	4.26667
75	3	1.73205	4.26667
77	9	3	4.26667
79	2	1.41421	4.26667
81	2	1.41421	4.26667
83	5	2.23607	4.26667
85	8	2.82843	4.26667
87	5	2.23607	4.26667
89	5	2.23607	4.26667
91	9	3	4.26667
93	5	2.23607	4.26667
95	2	1.41421	4.26667
97	2	1.41421	4.26667
99	7	2.64575	4.26667

## Sheet: Figure 6 (b)
Altitude	Lidar return counts, Jan13-Feb14, mornings, SZA 97-110	Error	Background estimate
150	401125	633.344	400979
250	401232	633.429	400979
350	404236	635.796	400979
450	404940	636.349	400979
550	404735	636.188	400979
650	403659	635.342	400979
